# Supplementary material for: The red thread between methylation and mutation in bacterial antibiotic resistance: How third-generation sequencing can help to unravel this relationship
Source: Front Microbiol. 2022 Sep 15;13:957901. doi: 10.3389/fmicb.2022.957901 (PMC9520237; doi:10.3389/fmicb.2022.957901)
Supplement: Supplementary file 1 [file Table_1.xlsx]

## Sheet: Sheet1
Table S1. Abbreviations
Abbreviation	Explanation
AdR	Adaptive antibiotic Resistance
5mC	5-Methylcytosine
6mA	N6-Methyladenosine
4mC	4-Methylcytosine
SAM	S-adenosylmethionine
RM	Restriction-Modification
Dam	Deoxyadenosine methyltransferase
PT	Phosphorothioation
Dcm	DNA cytosine methyltransferase
SMRT	Single Molecule, Real-Time sequencing
TET	Ten-eleven translocation enzyme
ZMW	Zero-mode waveguide
