# Supplementary material for: The red thread between methylation and mutation in bacterial antibiotic resistance: How third-generation sequencing can help to unravel this relationship
Source: Front Microbiol. 2022 Sep 15;13:957901. doi: 10.3389/fmicb.2022.957901 (PMC9520237; doi:10.3389/fmicb.2022.957901)
Supplement: Supplementary file 2 [file Table_2.xlsx]

## Sheet: Sheet1
Table S2. Summary of the most important epigenetic mechanisms in bacteria
Epigenetic mechanism	Modification
Methylation	N6-Methyladenosine, 5-Methylcytosine and 4-Methylcytosine
Phosphorotioation	Substitution of a non bridging oxygen on the phosphodiester bond with a sulphur atom
