# Supplementary material for: The red thread between methylation and mutation in bacterial antibiotic resistance: How third-generation sequencing can help to unravel this relationship
Source: Front Microbiol. 2022 Sep 15;13:957901. doi: 10.3389/fmicb.2022.957901 (PMC9520237; doi:10.3389/fmicb.2022.957901)
Supplement: Supplementary file 3 [file Table_3.xlsx]

## Sheet: Sheet1
Table S3. Methylation mechanisms and antibiotic resistance evidences
Epigenetic modification	Effect
Dam knockout	Potentiation the action of β-lactam and quinolone antibiotics in E.coli (Cohen et al., 2016) Overexpression of efflux pumps and aminoglycoside resistance in E.coli (Hughes et al., 2021)
VchM knockout	Upregulation GroESL-2 and aminoglycoside resistance (Vibrio cholerae) (Carvalho et al., 2021)
Cytosine methylation	Higher DNA methylation rate of 5mC in antibiotic-resistant strains (compared to susceptible ones) in Enterobacteriaceae. (Yuan et al., 2021)
Differentially methylated genes in nitrogen metabolism pathway	Rifampicin and isoniazid resistance in Mycobacterium tuberculosis. (Chen et al., 2018)
