# Supplementary material for: The red thread between methylation and mutation in bacterial antibiotic resistance: How third-generation sequencing can help to unravel this relationship
Source: Front Microbiol. 2022 Sep 15;13:957901. doi: 10.3389/fmicb.2022.957901 (PMC9520237; doi:10.3389/fmicb.2022.957901)
Supplement: Supplementary file 4 [file Table_4.xlsx]

## Sheet: Sheet1
Table S4. Advantages and limits of the DNA sequencing approaches for the detection of methylated bases
Sequencing Technique	Modified base detected	Advantages	Limits
Bisulfite sequencing technology	5mC and 4mC (with TET conversion)	Cheaper than other sequencing methods	It doesn’t detect m6a, the most represented modified base in bacteria
Restriction enzymes based mapping	Detects methylation of known motifs only	Cheap	It is not able to detect new motifs
Single Molecule Real Time (SMRT) sequencing	4mc and m6A. For 5mC requires TET conversion or very deep sequencing coverage; allows the detection of phosphotioroations	Able to detect new methylation motifs	Expensive
Oxford Nanopore technology	4mc, m6a, 5mc	It is able to detect all the modified bases	Expensive
